# Supplementary material for: Tumor-Infiltrating Myeloid Cells Co-Express TREM1 and TREM2 and Elevated TREM-1 Associates With Disease Progression in Renal Cell Carcinoma
Source: Front Oncol. 2022 Feb 10;11:662723. doi: 10.3389/fonc.2021.662723 (PMC8867210; doi:10.3389/fonc.2021.662723)
Supplement: Supplementary file 1 [file DataSheet_1.zip]

Archive with 1 entries (1 files):
- Supplementary Table 1.JPEG
